# Supplementary material for: Dual-Network Thermal-Insulating and Flame-Retardant Cellulose Aerogel Fabricated via Ambient Pressure Drying
Source: Polymers (Basel). 2025 Aug 31;17(17):2377. doi: 10.3390/polym17172377 (PMC12431183; doi:10.3390/polym17172377)
Supplement: Supplementary file 1 [file polymers-17-02377-s001.zip]

Archive with 1 entries (1 files):
- polymers-3829044-supplementary.pdf
